# Supplementary material for: Isolation and Characterization of β-Phenylethylamine-Producing Lactic Acid Bacteria from Dairy Products
Source: Microorganisms. 2025 Apr 23;13(5):966. doi: 10.3390/microorganisms13050966 (PMC12114284; doi:10.3390/microorganisms13050966)
Supplement: Supplementary file 1 [file microorganisms-13-00966-s001.zip]

Archive with 1 entries (1 files):
- microorganisms-3538840-supplementary.pdf
